# Supplementary material for: Identification and analysis of differentially expressed microRNAs in endometrium to explore the regulation of sheep fecundity
Source: BMC Genomics. 2023 Oct 9;24:600. doi: 10.1186/s12864-023-09681-y (PMC10563241; doi:10.1186/s12864-023-09681-y)
Supplement: Supplementary file 1 — Supplementary Material 1 [file 12864_2023_9681_MOESM1_ESM.xlsx]

## Sheet: Sheet1
Samples	Raw_reads	Low_quality	Containing'N'reads	Length<18	Length>30	Clean_reads	Q30(%)
HP-1	61885557	0	0	2166793	1829472	57889292	99.27
HP-2	43793512	0	0	1131422	2890444	39771646	99.21
HP-3	33731361	0	0	761979	1310224	31659158	99.28
LP-1	42127914	0	0	578064	2316948	39232902	99.05
LP-2	45459119	0	367	468457	810439	44179856	98.69
LP-3	41761570	0	350	419613	1571139	39770468	98.71
