# Supplementary material for: Identification and analysis of differentially expressed microRNAs in endometrium to explore the regulation of sheep fecundity
Source: BMC Genomics. 2023 Oct 9;24:600. doi: 10.1186/s12864-023-09681-y (PMC10563241; doi:10.1186/s12864-023-09681-y)
Supplement: Supplementary file 3 — Supplementary Material 3 [file 12864_2023_9681_MOESM3_ESM.xlsx]

## Sheet: Sheet1
id	LB_1	LB_2	LB_3	HB_3	HB_1	HB_2
unconservative_NC_019460.2_377698	0	0	0	0.05	1.05	0
unconservative_NC_019473.2_1279266	0	0	0	0.15	0.3	0.31
unconservative_NC_019467.2_921965	0	0	0	0	0.48	0.08
unconservative_NC_019472.2_1249990	0	0	0	0.1	0.03	0.31
unconservative_NC_019468.2_974797	0	0	0	0.05	0.22	0.08
oar-miR-410-5p	0	0	0	0.05	0.11	0.12
unconservative_NC_019484.2_1737156	0.08	0	0	0	0.24	1.09
unconservative_NC_019464.2_746363	0	0.04	0	0.05	0.16	0.23
unconservative_NC_019477.2_1472997	0	0.04	0	0.26	0.16	0.04
oar-miR-431	0.37	0.14	0.12	4.37	0.4	0.74
unconservative_NC_019476.2_1459472	0	0.04	0.04	0.21	0.13	0.31
unconservative_NC_019467.2_918972	0.04	0	0.04	0.36	0.08	0.23
unconservative_NC_019477.2_1470852	0	0	0.08	0.26	0.19	0.2
unconservative_NC_019471.2_1164845	0.04	0.04	0	0.21	0.27	0.08
unconservative_NC_019484.2_1771114	0.25	0.54	0.4	0.62	3.41	3.2
unconservative_NC_019484.2_1747099	1.74	1	0.56	1.18	7.21	10.71
unconservative_NC_019464.2_792432	0.04	0.04	0.12	0.1	0.59	0.35
unconservative_NC_019458.2_99579	0.29	0.29	0.36	1.13	2.26	1.37
unconservative_NC_019467.2_946864	0.04	0	0.12	0.36	0.35	0.12
unconservative_NC_019464.2_756827	0.25	0.21	0	0.62	1.26	0.35
unconservative_NC_019479.2_1552558	0.12	0.07	0.04	0.57	0.4	0.16
unconservative_NC_019480.2_1604830	0.17	0.04	0.04	0.62	0.19	0.23
unconservative_NC_019468.2_996653	0.29	0.36	0.24	1.8	1.1	0.59
oar-miR-154b-3p	0.41	0.29	0.48	1.54	1.32	1.45
unconservative_NC_019462.2_631388	0.04	0.07	0.24	0.15	0.62	0.47
unconservative_NC_019461.2_543089	4.77	7.08	3.97	41.06	8.15	5.35
unconservative_NC_019469.2_1063719	2.07	1.5	0.96	11.2	1.75	2.58
unconservative_NC_019473.2_1303614	0.17	0.11	0.08	0.1	0.43	0.66
unconservative_NC_019475.2_1402172	3.36	2.43	0.96	12.44	6.72	3.17
unconservative_NC_019459.2_186836	49.23	48.97	63.46	39.52	255.49	218.23
unconservative_NC_019480.2_1592200	1.12	2.86	0.84	3.85	2.23	8.75
unconservative_NC_019460.2_466307	0.21	0.18	0.2	1.03	0.35	0.47
unconservative_NC_019469.2_1062460	2.98	3.18	3.05	7.14	7.04	13.4
unconservative_NC_019465.2_852937	0.29	0.25	0.28	1.03	0.7	0.78
unconservative_NC_019475.2_1383223	0.17	0.29	0.12	0.62	0.75	0.35
oar-miR-665-3p	2.03	1.47	1.32	7.61	2.96	3.2
unconservative_NC_019481.2_1635167	0.37	0.39	0.28	1.08	0.94	0.9
unconservative_NC_019474.2_1324546	0.54	0.43	0.52	0.46	2.04	1.41
oar-miR-136	16.53	14.95	17.68	22.66	46.11	49.48
unconservative_NC_019459.2_268880	31.78	33.59	27.14	14.8	19.87	17.7
unconservative_NC_019481.2_1637827	3.15	4.33	11.63	3.29	3.79	3.28
unconservative_NC_019460.2_412884	0.62	0.39	0.32	0.15	0.3	0.16
unconservative_NC_019462.2_655662	0.25	0.29	0.32	0.1	0.19	0.04
unconservative_NC_019484.2_1736654	1.49	0.57	1	0.21	0.46	0.51
unconservative_NC_019464.2_788519	0.25	0.32	0.36	0	0.19	0.12
unconservative_NC_019482.2_1671276	0.46	0.25	0.16	0.1	0.05	0.12
unconservative_NC_019462.2_593648	0.29	0.21	0.12	0.05	0.05	0.08
unconservative_NC_019477.2_1469651	1.04	3.29	2.73	0.21	0.94	0.43
unconservative_NC_019458.2_21630	0.12	0.21	0.08	0	0.05	0
unconservative_NC_019474.2_1351576	0.12	0.32	0.48	0.05	0.08	0
unconservative_NC_019458.2_88477	0.66	0.68	0.16	0.05	0.03	0.16
unconservative_NC_019472.2_1229533	0.12	0.14	0.12	0	0.03	0
unconservative_NC_019471.2_1208164	0.08	0.14	0.04	0	0	0
unconservative_NC_019461.2_579869	0.08	0.11	0.08	0	0	0
unconservative_NC_019471.2_1197647	0.04	0.14	0.12	0	0	0
unconservative_NC_019478.2_1533152	0.08	0.11	0.12	0	0	0
unconservative_NC_019468.2_1001447	0.21	0	0.12	0	0	0
unconservative_NC_019484.2_1771487	0.04	0.14	0.16	0	0	0
