# Supplementary material for: Identification and analysis of differentially expressed microRNAs in endometrium to explore the regulation of sheep fecundity
Source: BMC Genomics. 2023 Oct 9;24:600. doi: 10.1186/s12864-023-09681-y (PMC10563241; doi:10.1186/s12864-023-09681-y)
Supplement: Supplementary file 4 — Supplementary Material 4 [file 12864_2023_9681_MOESM4_ESM.xlsx]

## Sheet: down-regulated miRNAs
1#miRNA	1#Regulate	2#target	2#Regulate
unconservative_NC_019461.2_579869	down	ADGRF3	down
unconservative_NC_019472.2_1229533	down	ADGRF3	down
unconservative_NC_019461.2_579869	down	ALPK3	down
unconservative_NC_019468.2_1001447	down	ALPK3	down
unconservative_NC_019472.2_1229533	down	ANGPT4	down
unconservative_NC_019474.2_1351576	down	ANKRD37	down
unconservative_NC_019468.2_1001447	down	ASIC4	down
unconservative_NC_019472.2_1229533	down	ASIC4	down
unconservative_NC_019472.2_1229533	down	BDKRB2	down
unconservative_NC_019472.2_1229533	down	BZRAP1	down
unconservative_NC_019474.2_1351576	down	C12H1orf116	down
unconservative_NC_019468.2_1001447	down	C7H15orf52	down
unconservative_NC_019472.2_1229533	down	C7H15orf52	down
unconservative_NC_019468.2_1001447	down	CACNG4	down
unconservative_NC_019458.2_88477	down	CEMIP	down
unconservative_NC_019474.2_1351576	down	CEMIP	down
unconservative_NC_019468.2_1001447	down	CHST2	down
unconservative_NC_019481.2_1637827	down	CIT	down
unconservative_NC_019468.2_1001447	down	COL23A1	down
unconservative_NC_019474.2_1351576	down	DKK1	down
unconservative_NC_019464.2_788519	down	EFNA3	down
unconservative_NC_019472.2_1229533	down	FAM160A1	down
unconservative_NC_019468.2_1001447	down	FMN1	down
unconservative_NC_019474.2_1351576	down	FN3K	down
unconservative_NC_019461.2_579869	down	FRS3	down
unconservative_NC_019484.2_1771487	down	GDF7	down
unconservative_NC_019482.2_1671276	down	GNAO1	down
unconservative_NC_019468.2_1001447	down	GPLD1	down
unconservative_NC_019461.2_579869	down	GPR37	down
unconservative_NC_019481.2_1637827	down	IFIT3	down
unconservative_NC_019464.2_788519	down	IL15RA	down
unconservative_NC_019468.2_1001447	down	KCNG3	down
unconservative_NC_019468.2_1001447	down	KLC3	down
unconservative_NC_019468.2_1001447	down	KLF15	down
unconservative_NC_019461.2_579869	down	KLHL3	down
unconservative_NC_019464.2_788519	down	LAMA2	down
unconservative_NC_019464.2_788519	down	LDLRAD1	down
unconservative_NC_019472.2_1229533	down	LOXL4	down
unconservative_NC_019468.2_1001447	down	LRRC30	down
unconservative_NC_019481.2_1637827	down	MESP2	down
unconservative_NC_019459.2_268880	down	MX2	down
unconservative_NC_019472.2_1229533	down	MXRA8	down
unconservative_NC_019481.2_1637827	down	MXRA8	down
unconservative_NC_019472.2_1229533	down	MYOM1	down
unconservative_NC_019461.2_579869	down	NPTX2	down
unconservative_NC_019474.2_1351576	down	NR1D1	down
unconservative_NC_019468.2_1001447	down	OAS2	down
unconservative_NC_019472.2_1229533	down	OAS2	down
unconservative_NC_019481.2_1637827	down	OAS2	down
unconservative_NC_019474.2_1351576	down	PCDH15	down
unconservative_NC_019481.2_1637827	down	PLA2G4B	down
unconservative_NC_019468.2_1001447	down	RADIL	down
unconservative_NC_019461.2_579869	down	RFX2	down
unconservative_NC_019468.2_1001447	down	RFX2	down
unconservative_NC_019474.2_1351576	down	RFX2	down
unconservative_NC_019468.2_1001447	down	RNF135	down
unconservative_NC_019474.2_1351576	down	SARDH	down
unconservative_NC_019474.2_1351576	down	SCN5A	down
unconservative_NC_019468.2_1001447	down	SH3RF2	down
unconservative_NC_019481.2_1637827	down	SLC5A11	down
unconservative_NC_019461.2_579869	down	SOWAHB	down
unconservative_NC_019481.2_1637827	down	SYTL5	down
unconservative_NC_019468.2_1001447	down	TENM1	down
unconservative_NC_019474.2_1351576	down	TMEM140	down
unconservative_NC_019472.2_1229533	down	TMEM72	down
unconservative_NC_019474.2_1351576	down	TMEM72	down
unconservative_NC_019474.2_1351576	down	USP13	down
unconservative_NC_019481.2_1637827	down	USP13	down
unconservative_NC_019481.2_1637827	down	VIPR2	down
unconservative_NC_019468.2_1001447	down	VWA3B	down
unconservative_NC_019461.2_579869	down	WSCD2	down
unconservative_NC_019468.2_1001447	down	WSCD2	down
unconservative_NC_019468.2_1001447	down	ZBTB16	down
unconservative_NC_019468.2_1001447	down	ZNF362	down
unconservative_NC_019472.2_1229533	down	ZNF362	down
unconservative_NC_019458.2_88477	down	ADGRF4	up
unconservative_NC_019472.2_1229533	down	ADGRF4	up
unconservative_NC_019468.2_1001447	down	ANO4	up
unconservative_NC_019461.2_579869	down	ARNTL2	up
unconservative_NC_019481.2_1637827	down	ARNTL2	up
unconservative_NC_019468.2_1001447	down	ATF3	up
unconservative_NC_019472.2_1229533	down	BAMBI	up
unconservative_NC_019482.2_1671276	down	BOLA3	up
unconservative_NC_019474.2_1351576	down	CACNA1C	up
unconservative_NC_019461.2_579869	down	CES2	up
unconservative_NC_019468.2_1001447	down	CHRM2	up
unconservative_NC_019481.2_1637827	down	CHST11	up
unconservative_NC_019461.2_579869	down	CLSTN3	up
unconservative_NC_019474.2_1351576	down	COL11A1	up
unconservative_NC_019464.2_788519	down	CPXM2	up
unconservative_NC_019468.2_1001447	down	CTPS1	up
unconservative_NC_019458.2_88477	down	CYR61	up
unconservative_NC_019472.2_1229533	down	DIO2	up
unconservative_NC_019472.2_1229533	down	DNMT3B	up
unconservative_NC_019481.2_1637827	down	DSEL	up
unconservative_NC_019468.2_1001447	down	EMID1	up
unconservative_NC_019468.2_1001447	down	EPPK1	up
unconservative_NC_019472.2_1229533	down	ESR1	up
unconservative_NC_019481.2_1637827	down	ESR1	up
unconservative_NC_019461.2_579869	down	EXOC3L2	up
unconservative_NC_019461.2_579869	down	EXT1	up
unconservative_NC_019468.2_1001447	down	FAM43A	up
unconservative_NC_019468.2_1001447	down	FGL1	up
unconservative_NC_019458.2_88477	down	FREM2	up
unconservative_NC_019472.2_1229533	down	FREM2	up
unconservative_NC_019468.2_1001447	down	GPRIN3	up
unconservative_NC_019481.2_1637827	down	GPRIN3	up
unconservative_NC_019468.2_1001447	down	HES2	up
unconservative_NC_019461.2_579869	down	HOXA11	up
unconservative_NC_019472.2_1229533	down	INHBB	up
unconservative_NC_019458.2_88477	down	KCNB2	up
unconservative_NC_019468.2_1001447	down	KCNB2	up
unconservative_NC_019464.2_788519	down	LGALS12	up
unconservative_NC_019464.2_788519	down	LTBP1	up
unconservative_NC_019472.2_1229533	down	MFSD2A	up
unconservative_NC_019468.2_1001447	down	NAB2	up
unconservative_NC_019468.2_1001447	down	PARM1	up
unconservative_NC_019482.2_1671276	down	PHLDA1	up
unconservative_NC_019468.2_1001447	down	PIEZO2	up
unconservative_NC_019472.2_1229533	down	PIEZO2	up
unconservative_NC_019468.2_1001447	down	PLA2G4F	up
unconservative_NC_019464.2_788519	down	PMEPA1	up
unconservative_NC_019464.2_788519	down	PRKG1	up
unconservative_NC_019472.2_1229533	down	RCAN1	up
unconservative_NC_019474.2_1351576	down	RGS16	up
unconservative_NC_019472.2_1229533	down	RIMS1	up
unconservative_NC_019461.2_579869	down	RUNX1	up
unconservative_NC_019468.2_1001447	down	SERPINA1	up
unconservative_NC_019472.2_1229533	down	SLC15A2	up
unconservative_NC_019458.2_88477	down	SLC1A5	up
unconservative_NC_019481.2_1637827	down	SLC1A5	up
unconservative_NC_019468.2_1001447	down	SLC38A11	up
unconservative_NC_019472.2_1229533	down	SLC38A11	up
unconservative_NC_019474.2_1351576	down	SLC7A5	up
unconservative_NC_019481.2_1637827	down	SLCO4C1	up
unconservative_NC_019468.2_1001447	down	SPOCK1	up
unconservative_NC_019458.2_88477	down	SRM	up
unconservative_NC_019461.2_579869	down	STRIP2	up
unconservative_NC_019481.2_1637827	down	TCF7	up
unconservative_NC_019482.2_1671276	down	TMEM132B	up
unconservative_NC_019459.2_268880	down	TMEM136	up
unconservative_NC_019472.2_1229533	down	TRABD2B	up
unconservative_NC_019481.2_1637827	down	TUBB6	up
unconservative_NC_019474.2_1351576	down	WNT6	up
unconservative_NC_019481.2_1637827	down	ZNF333	up

## Sheet: up-regulated miRNAs
1#miRNA	1#Regulate	2#target	2#Regulate
unconservative_NC_019467.2_946864	up	ABLIM2	down
unconservative_NC_019462.2_631388	up	ACADS	down
unconservative_NC_019471.2_1164845	up	ADAP2	up
unconservative_NC_019472.2_1249990	up	ADAP2	up
unconservative_NC_019462.2_631388	up	ADGRB3	down
unconservative_NC_019464.2_792432	up	ADRA2C	up
unconservative_NC_019467.2_946864	up	ADRA2C	up
unconservative_NC_019476.2_1459472	up	ADRA2C	up
unconservative_NC_019467.2_946864	up	AFF3	up
unconservative_NC_019471.2_1164845	up	AFF3	up
unconservative_NC_019476.2_1459472	up	AFF3	up
unconservative_NC_019476.2_1459472	up	AKAP7	down
oar-miR-665-3p	up	ALPK3	down
unconservative_NC_019472.2_1249990	up	ALPK3	down
unconservative_NC_019477.2_1472997	up	ALPK3	down
oar-miR-665-3p	up	ANGPT4	down
unconservative_NC_019472.2_1249990	up	ANGPT4	down
unconservative_NC_019476.2_1459472	up	ANKH	down
oar-miR-410-5p	up	ANKRD37	down
unconservative_NC_019472.2_1249990	up	ASIC4	down
unconservative_NC_019468.2_996653	up	ATF3	up
unconservative_NC_019458.2_99579	up	ATMIN	down
unconservative_NC_019476.2_1459472	up	ATP6V1B1	up
unconservative_NC_019472.2_1249990	up	ATP6V1C2	up
unconservative_NC_019476.2_1459472	up	ATP6V1C2	up
unconservative_NC_019462.2_631388	up	BBS1	down
unconservative_NC_019468.2_996653	up	BCAR3	up
unconservative_NC_019462.2_631388	up	BDH1	down
unconservative_NC_019477.2_1470852	up	BDH1	down
oar-miR-665-3p	up	BDKRB2	down
unconservative_NC_019472.2_1249990	up	BDKRB2	down
oar-miR-431	up	BHLHE40	up
unconservative_NC_019458.2_99579	up	C12H1orf106	up
unconservative_NC_019467.2_946864	up	C12H1orf106	up
unconservative_NC_019476.2_1459472	up	C12H1orf106	up
unconservative_NC_019472.2_1249990	up	C12H1orf116	down
unconservative_NC_019467.2_946864	up	C15H11orf96	up
unconservative_NC_019473.2_1303614	up	C19H3orf20	up
unconservative_NC_019477.2_1472997	up	C19H3orf20	up
unconservative_NC_019465.2_852937	up	C2CD4B	up
unconservative_NC_019467.2_946864	up	C2CD4B	up
unconservative_NC_019462.2_631388	up	CACNG4	down
unconservative_NC_019467.2_946864	up	CACNG4	down
unconservative_NC_019476.2_1459472	up	CACNG4	down
unconservative_NC_019467.2_946864	up	CBLN2	up
unconservative_NC_019468.2_996653	up	CBX7	down
unconservative_NC_019476.2_1459472	up	CDO1	up
oar-miR-665-3p	up	CEMIP	down
unconservative_NC_019471.2_1164845	up	CHRM2	up
oar-miR-410-5p	up	CHST11	up
unconservative_NC_019462.2_631388	up	CHST11	up
unconservative_NC_019468.2_996653	up	CHST11	up
unconservative_NC_019472.2_1249990	up	CHST11	up
unconservative_NC_019476.2_1459472	up	CHST11	up
unconservative_NC_019471.2_1164845	up	CIT	down
unconservative_NC_019467.2_946864	up	CITED4	up
unconservative_NC_019476.2_1459472	up	CITED4	up
unconservative_NC_019476.2_1459472	up	CKAP4	up
unconservative_NC_019471.2_1164845	up	CLSTN3	up
unconservative_NC_019476.2_1459472	up	COL12A1	up
oar-miR-665-3p	up	COL23A1	down
unconservative_NC_019476.2_1459472	up	CRABP1	up
unconservative_NC_019462.2_631388	up	CREB3	up
unconservative_NC_019458.2_99579	up	CTPS1	up
unconservative_NC_019458.2_99579	up	CYR61	up
unconservative_NC_019472.2_1249990	up	CYR61	up
unconservative_NC_019476.2_1459472	up	CYR61	up
unconservative_NC_019475.2_1383223	up	DIO2	up
unconservative_NC_019476.2_1459472	up	DIRAS3	down
unconservative_NC_019471.2_1164845	up	DUSP1	up
unconservative_NC_019476.2_1459472	up	DUSP15	down
unconservative_NC_019476.2_1459472	up	E2F6	up
unconservative_NC_019477.2_1472997	up	E2F6	up
unconservative_NC_019462.2_631388	up	EBI3	up
unconservative_NC_019476.2_1459472	up	EFNA1	down
unconservative_NC_019465.2_852937	up	EFNA3	down
unconservative_NC_019471.2_1164845	up	EFNA3	down
unconservative_NC_019467.2_946864	up	EGR3	up
unconservative_NC_019476.2_1459472	up	EGR3	up
unconservative_NC_019476.2_1459472	up	EMB	down
unconservative_NC_019460.2_466307	up	ENPP6	down
unconservative_NC_019467.2_946864	up	EPDR1	up
unconservative_NC_019467.2_946864	up	EPHA2	up
unconservative_NC_019476.2_1459472	up	EPHA2	up
oar-miR-431	up	EPPK1	up
oar-miR-665-3p	up	EPPK1	up
unconservative_NC_019458.2_99579	up	EPPK1	up
unconservative_NC_019476.2_1459472	up	EPPK1	up
unconservative_NC_019473.2_1303614	up	ESR1	up
unconservative_NC_019475.2_1383223	up	ESR1	up
unconservative_NC_019476.2_1459472	up	ESR1	up
unconservative_NC_019476.2_1459472	up	EXOC3L2	up
unconservative_NC_019477.2_1470852	up	EXOC3L2	up
unconservative_NC_019476.2_1459472	up	EXT1	up
unconservative_NC_019472.2_1249990	up	FAM221B	down
unconservative_NC_019472.2_1249990	up	FAM43A	up
unconservative_NC_019476.2_1459472	up	FAM43A	up
unconservative_NC_019458.2_99579	up	FAM83E	down
unconservative_NC_019471.2_1164845	up	FAM83E	down
unconservative_NC_019472.2_1249990	up	FBXO40	down
unconservative_NC_019476.2_1459472	up	FNDC1	down
unconservative_NC_019473.2_1303614	up	FOLH1B	up
unconservative_NC_019476.2_1459472	up	FOLH1B	up
unconservative_NC_019477.2_1472997	up	FOLH1B	up
unconservative_NC_019476.2_1459472	up	FOSL1	up
unconservative_NC_019467.2_946864	up	FRRS1L	down
unconservative_NC_019473.2_1303614	up	FRRS1L	down
unconservative_NC_019475.2_1383223	up	FRRS1L	down
unconservative_NC_019468.2_996653	up	FRS3	down
unconservative_NC_019460.2_466307	up	FRY	down
unconservative_NC_019458.2_99579	up	FST	down
unconservative_NC_019484.2_1737156	up	GATA3	up
unconservative_NC_019476.2_1459472	up	GCLC	down
unconservative_NC_019467.2_946864	up	GDF7	down
unconservative_NC_019477.2_1470852	up	GFRA1	up
unconservative_NC_019476.2_1459472	up	GMPR	down
unconservative_NC_019462.2_631388	up	GNAO1	down
unconservative_NC_019458.2_99579	up	GPRC5A	up
unconservative_NC_019468.2_996653	up	GPRC5A	up
unconservative_NC_019475.2_1383223	up	GPRIN3	up
unconservative_NC_019476.2_1459472	up	GPRIN3	up
oar-miR-665-3p	up	GRB7	down
unconservative_NC_019462.2_631388	up	GRB7	down
unconservative_NC_019476.2_1459472	up	GREM1	up
unconservative_NC_019472.2_1249990	up	GRIA4	up
unconservative_NC_019460.2_466307	up	GRM8	up
unconservative_NC_019474.2_1324546	up	HCRTR1	down
unconservative_NC_019462.2_631388	up	HK2	up
unconservative_NC_019458.2_99579	up	HOXA10	up
unconservative_NC_019467.2_946864	up	HOXA10	up
unconservative_NC_019476.2_1459472	up	HOXA10	up
unconservative_NC_019458.2_99579	up	HOXA11	up
unconservative_NC_019458.2_99579	up	HSD11B2	down
unconservative_NC_019464.2_792432	up	HSPA6	up
unconservative_NC_019472.2_1249990	up	HSPH1	up
unconservative_NC_019458.2_99579	up	IER2	up
unconservative_NC_019472.2_1249990	up	IER2	up
unconservative_NC_019465.2_852937	up	IFIT3	down
unconservative_NC_019477.2_1472997	up	IFNE	down
unconservative_NC_019472.2_1249990	up	IFRD1	up
unconservative_NC_019476.2_1459472	up	IGF2	up
unconservative_NC_019473.2_1303614	up	IGSF3	down
unconservative_NC_019473.2_1303614	up	IL15RA	down
unconservative_NC_019458.2_99579	up	INHBB	up
unconservative_NC_019476.2_1459472	up	INHBB	up
unconservative_NC_019476.2_1459472	up	IRS2	down
unconservative_NC_019476.2_1459472	up	ITGA11	up
unconservative_NC_019458.2_99579	up	JUNB	up
unconservative_NC_019467.2_946864	up	JUNB	up
unconservative_NC_019472.2_1249990	up	JUNB	up
unconservative_NC_019467.2_946864	up	KCNB2	up
unconservative_NC_019476.2_1459472	up	KCNB2	up
unconservative_NC_019468.2_996653	up	KCND3	down
unconservative_NC_019473.2_1303614	up	KCND3	down
unconservative_NC_019475.2_1383223	up	KCND3	down
unconservative_NC_019476.2_1459472	up	KCNG1	down
unconservative_NC_019467.2_946864	up	KCNG3	down
unconservative_NC_019472.2_1249990	up	KCNG3	down
unconservative_NC_019476.2_1459472	up	KCNN4	up
unconservative_NC_019476.2_1459472	up	KCNQ3	down
unconservative_NC_019462.2_631388	up	KCTD21	down
unconservative_NC_019472.2_1249990	up	KCTD21	down
unconservative_NC_019475.2_1402172	up	KCTD21	down
unconservative_NC_019458.2_99579	up	KLF15	down
unconservative_NC_019476.2_1459472	up	KLF15	down
unconservative_NC_019462.2_631388	up	KLHL33	down
unconservative_NC_019468.2_996653	up	KLHL33	down
unconservative_NC_019476.2_1459472	up	KLRG2	down
unconservative_NC_019468.2_996653	up	KRT7	up
unconservative_NC_019467.2_946864	up	LAYN	down
unconservative_NC_019462.2_631388	up	LGALS12	up
unconservative_NC_019458.2_99579	up	LOXL4	down
unconservative_NC_019467.2_946864	up	LRP4	down
unconservative_NC_019467.2_946864	up	LTBP1	up
unconservative_NC_019476.2_1459472	up	LTBP1	up
unconservative_NC_019476.2_1459472	up	MANF	up
unconservative_NC_019477.2_1470852	up	MAP1LC3C	up
oar-miR-410-5p	up	MAP2	down
unconservative_NC_019472.2_1249990	up	MCAM	up
unconservative_NC_019476.2_1459472	up	ME1	up
unconservative_NC_019467.2_946864	up	MESP2	down
unconservative_NC_019473.2_1303614	up	MESP2	down
unconservative_NC_019477.2_1472997	up	MESP2	down
unconservative_NC_019458.2_99579	up	MFSD2A	up
unconservative_NC_019475.2_1383223	up	MFSD4	down
unconservative_NC_019480.2_1604830	up	MFSD4	down
unconservative_NC_019476.2_1459472	up	MRPS6	up
unconservative_NC_019467.2_946864	up	MSX1	up
unconservative_NC_019464.2_792432	up	MUC4	up
unconservative_NC_019462.2_631388	up	MXRA8	down
unconservative_NC_019464.2_792432	up	MXRA8	down
unconservative_NC_019467.2_946864	up	MXRA8	down
unconservative_NC_019476.2_1459472	up	MXRA8	down
unconservative_NC_019476.2_1459472	up	MYC	up
unconservative_NC_019462.2_631388	up	MYH7B	down
unconservative_NC_019471.2_1164845	up	MYH7B	down
unconservative_NC_019477.2_1470852	up	MYH7B	down
unconservative_NC_019472.2_1249990	up	NEGR1	down
unconservative_NC_019480.2_1604830	up	NEGR1	down
unconservative_NC_019458.2_99579	up	NES	up
unconservative_NC_019471.2_1164845	up	NES	up
unconservative_NC_019472.2_1249990	up	NES	up
unconservative_NC_019475.2_1402172	up	NES	up
unconservative_NC_019465.2_852937	up	NLRX1	down
unconservative_NC_019472.2_1249990	up	NLRX1	down
oar-miR-431	up	NR1D1	down
unconservative_NC_019462.2_631388	up	NR4A1	up
unconservative_NC_019468.2_996653	up	NR4A1	up
unconservative_NC_019471.2_1164845	up	NR4A1	up
unconservative_NC_019472.2_1249990	up	NR4A1	up
unconservative_NC_019462.2_631388	up	NRCAM	down
unconservative_NC_019468.2_996653	up	NRCAM	down
unconservative_NC_019462.2_631388	up	NTF3	up
unconservative_NC_019467.2_946864	up	NWD1	down
unconservative_NC_019471.2_1164845	up	NWD1	down
unconservative_NC_019468.2_996653	up	OAS2	down
unconservative_NC_019472.2_1249990	up	OPRL1	down
unconservative_NC_019471.2_1164845	up	OSR1	down
unconservative_NC_019476.2_1459472	up	OXTR	up
oar-miR-410-5p	up	P4HA3	up
unconservative_NC_019476.2_1459472	up	PABPC1L	down
unconservative_NC_019471.2_1164845	up	PAPLN	down
unconservative_NC_019476.2_1459472	up	PAPLN	down
unconservative_NC_019462.2_631388	up	PARM1	up
oar-miR-665-3p	up	PARVB	up
unconservative_NC_019465.2_852937	up	PCDH15	down
unconservative_NC_019467.2_946864	up	PCOLCE	up
unconservative_NC_019476.2_1459472	up	PDCD1	up
unconservative_NC_019473.2_1303614	up	PDGFD	up
unconservative_NC_019475.2_1383223	up	PDGFD	up
oar-miR-410-5p	up	PEG3	down
unconservative_NC_019462.2_631388	up	PEG3	down
unconservative_NC_019477.2_1470852	up	PEG3	down
unconservative_NC_019476.2_1459472	up	PELI3	down
unconservative_NC_019477.2_1470852	up	PGF	up
unconservative_NC_019467.2_946864	up	PGR	up
unconservative_NC_019476.2_1459472	up	PHF21B	up
unconservative_NC_019465.2_852937	up	PHLDA1	up
unconservative_NC_019475.2_1383223	up	PHLDA1	up
unconservative_NC_019462.2_631388	up	PIEZO2	up
unconservative_NC_019476.2_1459472	up	PIEZO2	up
unconservative_NC_019468.2_996653	up	PLK3	up
unconservative_NC_019458.2_99579	up	PMEL	down
unconservative_NC_019471.2_1164845	up	PMEPA1	up
unconservative_NC_019477.2_1472997	up	PNPLA1	down
unconservative_NC_019462.2_631388	up	PPP1R1B	down
unconservative_NC_019464.2_792432	up	PPP1R1B	down
unconservative_NC_019462.2_631388	up	PRDM8	down
unconservative_NC_019467.2_946864	up	PRDM8	down
unconservative_NC_019476.2_1459472	up	PRDM8	down
unconservative_NC_019462.2_631388	up	PRG4	down
unconservative_NC_019476.2_1459472	up	PRKG1	up
unconservative_NC_019467.2_946864	up	PRR16	up
unconservative_NC_019474.2_1324546	up	PRR16	up
unconservative_NC_019468.2_996653	up	PRRG3	down
unconservative_NC_019467.2_946864	up	PRRT4	down
unconservative_NC_019484.2_1747099	up	PRRT4	down
unconservative_NC_019464.2_792432	up	PRRX2	up
unconservative_NC_019476.2_1459472	up	PRRX2	up
unconservative_NC_019476.2_1459472	up	PTGER4	up
unconservative_NC_019476.2_1459472	up	PTHLH	up
unconservative_NC_019468.2_996653	up	PTN	up
unconservative_NC_019458.2_99579	up	PTX3	down
unconservative_NC_019465.2_852937	up	PXYLP1	up
unconservative_NC_019477.2_1472997	up	RAB38	up
oar-miR-665-3p	up	RADIL	down
unconservative_NC_019462.2_631388	up	RADIL	down
unconservative_NC_019474.2_1324546	up	RADIL	down
unconservative_NC_019476.2_1459472	up	RADIL	down
unconservative_NC_019471.2_1164845	up	RASL11A	up
unconservative_NC_019476.2_1459472	up	RASL11A	up
unconservative_NC_019475.2_1383223	up	RASSF9	up
unconservative_NC_019468.2_996653	up	RCAN1	up
unconservative_NC_019476.2_1459472	up	RENBP	down
unconservative_NC_019472.2_1249990	up	RGS16	up
unconservative_NC_019464.2_792432	up	RHBDL3	up
unconservative_NC_019477.2_1470852	up	RND3	up
unconservative_NC_019476.2_1459472	up	RRAD	up
unconservative_NC_019462.2_631388	up	RUNX1	up
unconservative_NC_019476.2_1459472	up	RUNX1	up
unconservative_NC_019462.2_631388	up	SARDH	down
unconservative_NC_019481.2_1635167	up	SARDH	down
unconservative_NC_019468.2_996653	up	SCN10A	down
unconservative_NC_019460.2_377698	up	SCN5A	down
unconservative_NC_019458.2_99579	up	SCNN1A	down
unconservative_NC_019464.2_792432	up	SCTR	up
unconservative_NC_019476.2_1459472	up	SCTR	up
oar-miR-665-3p	up	SEMA5B	up
unconservative_NC_019460.2_377698	up	SEMA5B	up
unconservative_NC_019468.2_996653	up	SEMA5B	up
unconservative_NC_019471.2_1164845	up	SEMA5B	up
unconservative_NC_019472.2_1249990	up	SEMA5B	up
unconservative_NC_019476.2_1459472	up	SEMA5B	up
unconservative_NC_019474.2_1324546	up	SEMA7A	up
unconservative_NC_019462.2_631388	up	SERPINH1	up
unconservative_NC_019462.2_631388	up	SH3D21	down
oar-miR-410-5p	up	SH3RF2	down
unconservative_NC_019462.2_631388	up	SIK1	up
unconservative_NC_019476.2_1459472	up	SIK1	up
unconservative_NC_019471.2_1164845	up	SLC12A1	down
unconservative_NC_019473.2_1303614	up	SLC15A2	up
unconservative_NC_019475.2_1383223	up	SLC15A2	up
unconservative_NC_019475.2_1402172	up	SLC17A9	up
unconservative_NC_019471.2_1164845	up	SLC1A5	up
unconservative_NC_019476.2_1459472	up	SLC1A5	up
unconservative_NC_019460.2_466307	up	SLC22A23	up
unconservative_NC_019472.2_1249990	up	SLC22A23	up
unconservative_NC_019476.2_1459472	up	SLC22A23	up
oar-miR-665-3p	up	SLC25A6	down
unconservative_NC_019467.2_946864	up	SLC25A6	down
unconservative_NC_019467.2_946864	up	SLC2A11	down
unconservative_NC_019476.2_1459472	up	SLC2A11	down
unconservative_NC_019462.2_631388	up	SLC38A11	up
unconservative_NC_019477.2_1472997	up	SLC38A11	up
unconservative_NC_019474.2_1324546	up	SLC5A11	down
unconservative_NC_019472.2_1249990	up	SLC7A5	up
unconservative_NC_019468.2_996653	up	SLC7A6	up
unconservative_NC_019476.2_1459472	up	SLCO4C1	up
unconservative_NC_019476.2_1459472	up	SLIT2	up
unconservative_NC_019476.2_1459472	up	SNAI1	up
unconservative_NC_019476.2_1459472	up	SNAI2	up
unconservative_NC_019476.2_1459472	up	SNX12	up
unconservative_NC_019462.2_631388	up	SOWAHB	down
unconservative_NC_019471.2_1164845	up	SOWAHB	down
unconservative_NC_019476.2_1459472	up	SOWAHB	down
unconservative_NC_019467.2_946864	up	SOX4	up
unconservative_NC_019476.2_1459472	up	SOX4	up
unconservative_NC_019460.2_466307	up	SPRY4	up
unconservative_NC_019476.2_1459472	up	SRM	up
unconservative_NC_019472.2_1249990	up	STRA6	up
unconservative_NC_019458.2_99579	up	SYBU	down
unconservative_NC_019484.2_1747099	up	SYBU	down
unconservative_NC_019476.2_1459472	up	TBC1D1	up
unconservative_NC_019462.2_631388	up	TCF23	down
unconservative_NC_019468.2_996653	up	TCF23	down
unconservative_NC_019472.2_1249990	up	TCF23	down
unconservative_NC_019477.2_1470852	up	TCF23	down
unconservative_NC_019460.2_466307	up	TDRD12	down
unconservative_NC_019467.2_946864	up	TDRD12	down
unconservative_NC_019476.2_1459472	up	TDRD12	down
unconservative_NC_019472.2_1249990	up	TENM1	down
unconservative_NC_019468.2_996653	up	TFAP4	down
unconservative_NC_019462.2_631388	up	TFRC	up
unconservative_NC_019476.2_1459472	up	TFRC	up
unconservative_NC_019462.2_631388	up	TGFB3	up
unconservative_NC_019458.2_99579	up	THBS2	up
unconservative_NC_019467.2_946864	up	THBS2	up
oar-miR-665-3p	up	TLCD2	up
unconservative_NC_019462.2_631388	up	TLCD2	up
unconservative_NC_019477.2_1472997	up	TMEM116	down
oar-miR-665-3p	up	TMEM72	down
unconservative_NC_019467.2_946864	up	TMEM72	down
unconservative_NC_019476.2_1459472	up	TMEM72	down
unconservative_NC_019476.2_1459472	up	TMEM88	up
unconservative_NC_019462.2_631388	up	TMPRSS4	up
unconservative_NC_019467.2_946864	up	TNC	up
unconservative_NC_019474.2_1324546	up	TNC	up
unconservative_NC_019462.2_631388	up	TNFRSF12A	up
unconservative_NC_019476.2_1459472	up	TNFRSF12A	up
unconservative_NC_019462.2_631388	up	TNXB	up
unconservative_NC_019467.2_946864	up	TNXB	up
unconservative_NC_019474.2_1324546	up	TNXB	up
unconservative_NC_019476.2_1459472	up	TRABD2B	up
unconservative_NC_019458.2_99579	up	TRPA1	up
unconservative_NC_019476.2_1459472	up	TSHZ1	up
unconservative_NC_019481.2_1635167	up	UNC13D	down
unconservative_NC_019475.2_1402172	up	USP13	down
unconservative_NC_019458.2_99579	up	VCAN	up
unconservative_NC_019467.2_946864	up	WNT11	up
unconservative_NC_019476.2_1459472	up	WNT11	up
unconservative_NC_019467.2_946864	up	WNT5B	up
unconservative_NC_019476.2_1459472	up	WNT6	up
unconservative_NC_019468.2_996653	up	WSCD2	down
unconservative_NC_019474.2_1324546	up	YPEL1	down
unconservative_NC_019480.2_1592200	up	ZADH2	up
unconservative_NC_019476.2_1459472	up	ZBTB16	down
unconservative_NC_019476.2_1459472	up	ZBTB38	up
unconservative_NC_019465.2_852937	up	ZNF333	up
unconservative_NC_019473.2_1303614	up	ZNF333	up
unconservative_NC_019477.2_1472997	up	ZNF333	up
oar-miR-431	up	ZNF362	down
unconservative_NC_019462.2_631388	up	ZNF362	down
unconservative_NC_019468.2_996653	up	ZNF362	down
unconservative_NC_019476.2_1459472	up	ZNF362	down
oar-miR-665-3p	up	ZNF445	up
unconservative_NC_019458.2_99579	up	ZNF445	up
unconservative_NC_019476.2_1459472	up	ZNF445	up
unconservative_NC_019462.2_631388	up	ZNF503	up
unconservative_NC_019464.2_792432	up	ZNF503	up
unconservative_NC_019467.2_946864	up	ZNF503	up
unconservative_NC_019468.2_996653	up	ZNF503	up
unconservative_NC_019476.2_1459472	up	ZNF503	up
unconservative_NC_019468.2_996653	up	ZNF683	down
