# Supplementary material for: Identification and analysis of differentially expressed microRNAs in endometrium to explore the regulation of sheep fecundity
Source: BMC Genomics. 2023 Oct 9;24:600. doi: 10.1186/s12864-023-09681-y (PMC10563241; doi:10.1186/s12864-023-09681-y)
Supplement: Supplementary file 5 — Supplementary Material 5 [file 12864_2023_9681_MOESM5_ESM.xls]

## Sheet: Supplementary Table 3. GO analy
#GO_classify1	GO_classify2	All miRNA Target	DE miRNA Target
#Total_gene		21022	10143
cellular component	extracellular region	3405	1585
cellular component	collagen trimer	168	44
cellular component	cell	15467	7358
cellular component	nucleoid	37	15
cellular component	membrane	9426	4505
cellular component	virion	32	8
cellular component	cell junction	1992	797
cellular component	extracellular matrix	1802	852
cellular component	membrane-enclosed lumen	1092	534
cellular component	macromolecular complex	4446	2110
cellular component	organelle	10424	5066
cellular component	extracellular matrix part	96	65
cellular component	extracellular region part	2823	1363
cellular component	organelle part	5155	2477
cellular component	virion part	25	8
cellular component	membrane part	7378	3445
cellular component	synapse part	212	130
cellular component	cell part	15580	7431
cellular component	synapse	309	186
molecular function	protein binding transcription factor activity	331	172
molecular function	nucleic acid binding transcription factor activity	827	487
molecular function	catalytic activity	9037	4361
molecular function	receptor activity	2540	1215
molecular function	guanyl-nucleotide exchange factor activity	179	111
molecular function	structural molecule activity	491	187
molecular function	transporter activity	2044	983
molecular function	binding	13148	6645
molecular function	electron carrier activity	139	46
molecular function	morphogen activity	2	1
molecular function	antioxidant activity	56	16
molecular function	channel regulator activity	35	16
molecular function	metallochaperone activity	6	0
molecular function	enzyme regulator activity	638	310
molecular function	receptor regulator activity	22	14
molecular function	protein tag	4	2
molecular function	chemoattractant activity	21	4
molecular function	translation regulator activity	17	9
molecular function	chemorepellent activity	6	3
molecular function	molecular transducer activity	2613	1264
biological process	reproduction	461	225
biological process	cell killing	19	7
biological process	immune system process	1163	572
biological process	metabolic process	11184	5364
biological process	cellular process	14655	7075
biological process	reproductive process	681	355
biological process	biological adhesion	2058	842
biological process	signaling	5395	2460
biological process	multicellular organismal process	5598	2646
biological process	developmental process	3377	1860
biological process	growth	223	134
biological process	locomotion	612	354
biological process	single-organism process	13259	6460
biological process	biological phase	24	14
biological process	hormone secretion	34	21
biological process	rhythmic process	98	57
biological process	response to stimulus	6372	3238
biological process	localization	4459	2290
biological process	multi-organism process	836	395
biological process	biological regulation	11595	5725
biological process	cellular component organization or biogenesis	3299	1790
biological process	cell aggregation	18	14
