# Supplementary material for: Identification and analysis of differentially expressed microRNAs in endometrium to explore the regulation of sheep fecundity
Source: BMC Genomics. 2023 Oct 9;24:600. doi: 10.1186/s12864-023-09681-y (PMC10563241; doi:10.1186/s12864-023-09681-y)
Supplement: Supplementary file 6 — Supplementary Material 6 [file 12864_2023_9681_MOESM6_ESM.xlsx]

## Sheet: Sheet1
pathway	ko	enrichment_factor	Q-value
Cell adhesion molecules (CAMs)	ko04514	1.44	0.0214257
Tight junction	ko04530	1.44	0.39155
Hedgehog signaling pathway	ko04340	1.74	0.772245
EGFR tyrosine kinase inhibitor resistance	ko01521	2.2	1
FoxO signaling pathway	ko04068	1.71	1
Estrogen signaling pathway	ko04915	1.65	1
ECM-receptor interaction	ko04512	1.6	1
Rap1 signaling pathway	ko04015	1.53	1
MAPK signaling pathway	ko04010	1.47	1
Focal adhesion	ko04510	1.47	1
Oxytocin signaling pathway	ko04921	1.42	1
AMPK signaling pathway	ko04152	1.36	1
Hippo signaling pathway	ko04390	1.35	1
TGF-beta signaling pathway	ko04350	1.32	1
Prostate cancer	ko05215	1.32	1
TNF signaling pathway	ko04668	1.32	1
PI3K-Akt signaling pathway	ko04151	1.29	1
mTOR signaling pathway	ko04150	1.26	1
Wnt signaling pathway	ko04310	1.25	1
Endocytosis	ko04144	1.16	1
